# Supplementary material for: Lipid-Sensing Receptor FFAR4 Modulates Pulmonary Epithelial Homeostasis following Immunogenic Exposures Independently of the FFAR4 Ligand Docosahexaenoic Acid (DHA)
Source: Int J Mol Sci. 2023 Apr 11;24(8):7072. doi: 10.3390/ijms24087072 (PMC10138935; doi:10.3390/ijms24087072)
Supplement: Supplementary file 1 [file ijms-24-07072-s001.zip]

Archive with 1 entries (1 files):
- ijms-2283763-supplementary.pdf
